# Supplementary material for: Thiourea Derivatives, Simple in Structure but Efficient Enzyme Inhibitors and Mercury Sensors
Source: Molecules. 2021 Jul 27;26(15):4506. doi: 10.3390/molecules26154506 (PMC8347686; doi:10.3390/molecules26154506)
Supplement: Supplementary file 1 [file molecules-26-04506-s001.zip]

Archive with 1 entries (1 files):
- molecules-1260380-supplementary.pdf
